# Supplementary material for: Hypertriglyceridemia Is a Potential Preoperative Predictor for Biochemical Recurrence after Radical Prostatectomy
Source: PLoS One. 2015 Mar 24;10(3):e0122438. doi: 10.1371/journal.pone.0122438 (PMC4372604; doi:10.1371/journal.pone.0122438)
Supplement: S1 Dataset — (XLSX) [file pone.0122438.s001.xlsx]

## Sheet: Sheet1
S1_Dataset. All clinicopathological information used in this study
Age	HTN	DM	BMI	ASA score	TC	TG	HDL	ApoA1	ApoB	LDL	TC/HDL	TG/HDL	ApoB/ApoA1	PSA	Prostate vol	Biopsy_GS	pECE	pSVI	pN(+)	pSM(+)	pGS_sum	BCR	BCR_dur	f/u duration
71	1	0	23.19	2	181	46	60	116	86		3.93	0.77	0.74	14.2		6	0	0		0	7	0	40	41
78	0	0	26.45	2	177	178	56	137	82		0.99	3.18	0.6	1.03			0	0		1	6	0	36	36
78	1	0	21.68	2	147	177	35	108	80		0.83	5.06	0.74			6	0	0		0	6	0	33	34
70	1	1	23.55	2	163	128	38	103	81		1.27	3.37	0.79				0	0		1	6	0	6	6
62	0	0	24.31	1	188	283	36	110	98		0.66	7.86	0.89	5.42		7	0	0		0	6	1	3	40
58	1	0	24.42	2	168	51	55	129	82		3.29	0.93	0.64				0	0		0	8	1	14	38
67	1	0	24.9	2	239	140	54	129	117		1.71	2.59	0.91	6.01			0	0		0	7	0	35	35
59	0	0	22.95	1	169	86	47	109	86		1.97	1.83	0.79	7.5		7	1	0		0	8	0	36	36
58	0	0	23.28	1	205	153	48	129	111		1.34	3.19	0.86	4.37		7	0	0		0	7	0	35	35
59	0	0	26.2	1	188	147	51	128	91		1.28	2.88	0.71	4.04	39	7	0	0		1	6	0	35	35
59	0	0	23.23	1	146	16	52	173	65		9.13	0.31	0.38	10	36.2	6	0	0		0	7	0	42	42
62	0	0	26.04	1	187	79	51	119	95		2.37	1.55	0.8	7.3	35.7	6	1	0	0	0	7	0	41	41
63	0	0	19.82	1	183	97	43	109	93		1.89	2.26	0.85	6.5	23.1	7	0	0		0	7	0	26	26
74	0	0	24.11	1	195	148	72	156	84		1.32	2.06	0.54	9.3		8	0	0		0	7	0	25	25
65	0	0	23.25	1	204	82	59	120			2.49	1.39		5.22	43.4	6	0	0		0	7	0	43	43
67	1	0	25.58	2	150	214	41			76	0.7	5.22		14.8	43.4	7	0	0		0	7	0	37	37
71	1	0	24.54	2	191	110	58	128	95		1.74	1.9	0.74	9.83	28.8	7	1	1		1	7	0	33	33
71	0	0	20.52	3	153	78	53	117	77		1.96	1.47	0.66	11.97	53		1	0		0	7	1	5	41
67	1	0	25.12	2	199	109	57	129	85		1.83	1.91	0.66	11.4			0	0		0	7	0	36	36
62	1	0	26.26	2	134	72	46	123	68		1.86	1.57	0.55	3.9			0	0		0	6	0	23	23
69	0	0	27.11	1	192	93	49			213	2.06	1.9		15.63	37.5	8	0	0	0	1	7	0	36	36
57	0	0	24.26	1	233	30	48			92	7.77	0.63		56.32	29.89	9	1	1	0	1	8	0	42	42
72	0	1	20.31	2	127	93	61	58	58		1.37	1.52	1	4.67	50	7	0	0		0	6	0	42	42
61	1	0	23.38	2	199	60	65	132	93		3.32	0.92	0.7	7.4		6	1	1	0	1	9	1	28	39
68	1	1	22.57	2	138	480	22	83	68		0.29	21.82	0.82	15.7		6	0	0		1	7	0	36	36
73	0	0	20.82	2	119	114	45	108	74	77	1.04	2.53	0.69	5.79		7	0	0	0	1	7	1	18	42
74	0	0	19.56	1	221	85	48	109	104		2.6	1.77	0.95	18.19	39	6	1	0	0	1	7	0	42	42
58	0	0	22.6	1	195	62	56			121	3.15	1.11		5.63	36.5	7	0	0		1	7	0	39	39
65	1	0	25.63	3	225	175	45	118	121		1.29	3.89	1.03	7.54		6	0	0	0	0	7	0	36	38
71	1	1	21.54	2	174	128	41	111	91		1.36	3.12	0.82	29.27	36.9	6	1	0		0	9	0	10	11
60	1	0	26.96	1	139	108	38	98	73		1.29	2.84	0.74	5.23	55.2	7	0	0		0	6	0	35	35
60	0	0	28.24	1	206	98	60	129	109		2.1	1.63	0.84	16.04	40	7	1	1	0	1	7	1	1	37
69	0	0	26.16	1	165	96	43	111	88		1.72	2.23	0.79	33.93		7	1	0	0	0	7	0	37	37
63	1	0	30.69	2	205	172	39	103	123		1.19	4.41	1.19	6.3	26	6	0	0	0	0	7	0	39	39
75	0	0	24.01	2	207	118	63	127	99		1.75	1.87	0.78	7.26	65	7	0	0		0	6	0	25	25
61	1	1	25.03	2	167	158	42	105	93		1.06	3.76	0.89	6.1	43	6	0	0		0	6	0	39	39
65	0	0	21.12	2	119	132	43	115	71		0.9	3.07	0.62	44.63	66.8	8	1	1	0	1	7	1	2	40
76	0	0	23.44	2	172	70	62	138	76		2.46	1.13	0.55	9.46	40	6	0	0		0	7	1	17	38
73	1	0	22.19	2	193	96	47	113	102		2.01	2.04	0.9	0.87	32	6	0	0		0	7	1	27	32
54	1	0	25.71	2	131	145	48	109	64		0.9	3.02	0.59	3.28		7	0	0		0	6	0	35	35
74	1	0	26.53	2	160	144	38	104	109		1.11	3.79	1.05	18.88	60	7	1	0	0	0	7	0	37	38
81	1	0	25.57	2	156	161	67	139	71		0.97	2.4	0.51		90	6	1	1		0	7	0	41	41
63	1	1	24.87	2	205	121	51	118	110		1.69	2.37	0.93	48	42.8	6	1	0		1	6	0	41	41
60	0	0	20.6	2	171	63	50	111	92		2.71	1.26	0.83	4.7	44	6	0	0		0	7	0	34	34
67	1	1	24.85	2	204	118	47	107	108		1.73	2.51	1.01	2.12			0	0		0	7	0	19	20
61	0	0	22.69	1	138	101	35	90	81		1.37	2.89	0.9	4.22		7	0	0		0	6	0	32	32
69	0	0	18.78	2	173	58	79	146	63		2.98	0.73	0.43	11.95	26.2	8	0	0		0	7	0	37	37
69	1	0	25.31	2	195	110	47	113	102		1.77	2.34	0.9	10.59		6	1	1		1	7	0	35	37
68	0	1	24.62	2	205	246	45	124	113		0.83	5.47	0.91	2.77		7	0	0		0	7	0	36	36
72	0	0	25.25	1	205	125	59	129	94		1.64	2.12	0.73	11.68		8	1	0	0	1	7	0	36	36
76	1	0	20.24	2	181	126	66	134	85		1.44	1.91	0.63	23.43	43.1	6	1	1		1	9	0	38	38
70	1	0	23.38	2	126	201	33	111	76		0.63	6.09	0.68	4.8	32.8	7	1	0		0	7	0	36	37
71	0	0	25.18	2	226	202	60	138	108		1.12	3.37	0.78	13.59		8	0	0		0	7	0	34	34
69	1	0	23.9	3	147	235	33	105	64	58	0.63	7.12	0.61		48.4	6	0	1	0	0	8	0	27	27
74	1	0	25.08	2	189	92	51	112	94		2.05	1.8	0.84	6.52		6	0	0		0	6	0	3	7
56	1	0	28.43	2	189	163	40	106	100		1.16	4.08	0.94	5.08	38.8	7	0	0		1	7	0	30	30
58	0	1	23.99	2	138	124	51	122	59		1.11	2.43	0.48	7.57		7	0	0	0	0	7	0	20	20
72	0	0	25.32	3	274	130	45	109	146	196	2.11	2.89	1.34	33.4	32	6	1	0		1	7	0	38	38
64	0	0	27.53	1	226	162	42	113	134		1.4	3.86	1.19	24.15	50.6	7	0	0		1	7	1	35	35
56	0	0	25.27	2	214	142	50	131	117		1.51	2.84	0.89	5.8			0	0		1	7	0	32	32
73	0	1	23.32	2	149	92	60	142	61		1.62	1.53	0.43	7.2		7	0	0		0	7	0	38	38
74	0	0	22.57	1	203	103	65	141	96		1.97	1.58	0.68	11.16	32	6	0	0		0	7	0	28	28
63	1	0	24.94	3	220	99	45			172	2.22	2.2		9.29	34.1	7	0	0		1	6	0	39	39
58	0	0	27.03	1	132	106	50	125	59		1.25	2.12	0.47	11.6		6	0	0		1	7	0	35	35
70	1	0	23.11	2	182	173	63			117	1.05	2.75		4.3	62.7	6	0	0		1	6	0	36	36
66	0	1	19.8	2	138	78	59			71	1.77	1.32		5.5		8	1	0		0	7	0	28	28
74	0	0	22.07	1	193	203	37	96	105		0.95	5.49	1.09	17		6	0	1	0	0	7	0	18	18
61	1	0	21.87	2	157	130	60	141	73		1.21	2.17	0.52	9.59	41	6	0	0	0	0	7	0	36	36
62	1	1	24.69	3	162	118	66	135	70		1.37	1.79	0.52	13.03		8	1	0	0	0	6	0	36	36
70	0	0	24.79	1	172	386	32	100	85		0.45	12.06	0.85	3.64		6	0	0	0	0	7	0	30	30
64	0	0	26.96	3	146	164	37	103	102	123	0.89	4.43	0.99	9.29		7	0	0		0	6	0	25	28
64	1	1	27.66	3	173	123	43	116	92		1.41	2.86	0.79	4.86	28.3		0	0		1	7	0	39	39
72	1	1	24.35	2	114	212	27	90	64		0.54	7.85	0.71	4		6	0	0	0	0	7	0	38	38
71	1	1	26.89	2	134	50	39	100	65		2.68	1.28	0.65	4.22	40		0	0		0	6	0	35	36
74	0	0	21.7	1	183	154	37	93	103		1.19	4.16	1.11	6.2		6	0	0		0	8	0	39	39
64	1	1	24.68	2	171	58	39	98	103		2.95	1.49	1.05	12.64			0	1	0	1	7	0	36	36
72	0	0	17.98	3	202	72	68	141	107		2.81	1.06	0.76	31.33		8	1	0	1	1	9	1	15	33
73	1	0	20.49	2	180	129	48	111	92		1.4	2.69	0.83	18.2			1	1	0	1	9	1	6	34
78	0	1	21.03	2	133	60	42	96	67		2.22	1.43	0.7	9.19			1	0		1	7	0	38	38
45	1	0	24.71	2	270	158	56	128	140		1.71	2.82	1.09	24			0	0		0	6	0	25	37
58	1	0	23.13	2	217	132	61	128	105		1.64	2.16	0.82	3.5			0	0		0	7	0	38	38
69	1	1	30.04	2	181	81	53	115	83		2.23	1.53	0.72	24		6	1	0		0	9	0	29	29
75	0	0	22.99	2	159	143	44	105	77		1.11	3.25	0.73	5.56		6	0	0		0	6	0	36	36
71	0	0	26.99	2	199	136	64	144	95		1.46	2.13	0.66	4.87	47.3	6	0	0	0	0	5	0	23	23
62	0	0	22.89	1	227	104	55	116	115		2.18	1.89	0.99	2.36		6	0	0		0	6	0	36	36
66	1	0	26.96	2	176	211	35	98	88		0.83	6.03	0.9	2.2	36.1	7	0	0		0	6	0	38	38
64	1	0	26.19	2	176	205	76	168	70		0.86	2.7	0.42	6.93		6	1	0	0	1	6	0	36	36
53	1	0	27.19	2	198	114	67	146	92		1.74	1.7	0.63	7.13		6	0	0		0	6	0	37	37
62	0	0	24.27	1	117	144	43	111	127		0.81	3.35	1.14	53.45		8	1	1	1	1	7	0	36	36
65	1	0	25.88	2	139	120	50	120	60		1.16	2.4	0.5	4.29	34	9	0	0	0	0	7	0	35	35
67	0	1	23.35	1	142	76	60	128	66		1.87	1.27	0.52	7.7			0	0		0	6	0	35	35
68	1	0	23.23	2	224	49	88	147	98		4.57	0.56	0.67	4.34		6	0	0		0	6	0	24	36
70	0	0	25.01	1	218	155	53	130	107		1.41	2.92	0.82	11.34		8	1	0	0	0	7	0	34	35
68	1	0	21.24	2	165	172	64	148	61		0.96	2.69	0.41	12.88	36.44		0	0	0	1	7	1	5	39
75	1	0	21.71	2	195	139	65	134	92		1.4	2.14	0.69	10.1		7	1	0		1	7	0	32	33
70	1	0	21.47	2	168	69	55	125	84		2.43	1.25	0.67	19.31	48.4	6	0	0		0	7	0	33	33
70	0	0	20.46	1	229	211	44	121	74		1.09	4.8	0.61	4.42	42	7	1	0		0	6	0	38	38
70	1	0	24.46	2	180	93	48	111	100		1.94	1.94	0.9	3.14	32.21	6	1	0		1	9	0	34	34
74	1	0	22.97	3	152	238	59	148	55		0.64	4.03	0.37	6.47	38.4	8	0	0	0	0	7	0	25	25
55	0	0	22.27	1	179	231	36	101	98		0.77	6.42	0.97	14.63		9	0	0	0	0	7	1	13	36
72	0	0	22.66	2	169	148	35	97	95		1.14	4.23	0.98	5.05	36.1	7	1	0		0	7	0	36	36
64	0	0	19.51	1	194	119	61	132	91		1.63	1.95	0.69	19.84	38.64	6	0	0		0	7	0	38	38
70	0	0	22.14	2	172	52	44	109	76		3.31	1.18	0.7	5.11	58.3	6	0	0		0	7	0	30	30
76	1	0	26.04	2	183	74	54	115	87		2.47	1.37	0.76	4.95		7	1	1		0	6	0	30	30
55	0	0	21.63	1	163	90	59	128	70		1.81	1.53	0.55	12.62	33.2		0	0		0	7	0	37	37
74	0	0	22	1	175	67	46	103	92		2.61	1.46	0.89	5.94			1	0		0	7	0	25	25
56	0	0	22.27	1	191	108	61	125	84		1.77	1.77	0.67	6.15		7	0	0		0	6	0	26	26
58	1	0	25.91	2	216	179	43	105	98		1.21	4.16	0.93	8.62	38.6		1	1	0	0	9	0	35	35
70	0	0	22.87	1	145	66	44	102	68		2.2	1.5	0.67	7.38		8	1	1	0	1	9	1	21	33
58	0	0	28.87	1	203	254	47			126	0.8	5.4		4.99	30	6	0	0	0	0	7	0	37	37
37	0	0	24.24	2	213	183	45	120	116		1.16	4.07	0.97	5.47	49.1	7	0	0	0	0	6	0	36	36
69	1	0	26.78	2	118	106	46	106	47		1.11	2.3	0.44	3.34	21		1	0	0	0	7	1	30	36
69	0	0	26.87	1	189	120	37			124	0.86	5.95		4.14			1	0		1	7	1	7	36
57	0	0	19.3	1	177	161	63	127	71		1.1	2.56	0.56	6.58		8	0	0		0	7	0	35	35
57	0	0	23.82	1	294	219	56	128	136		1.34	3.91	1.06	5.35		7	0	0	0	1	6	0	36	36
69	1	1	22.83	2	159	138	49	117	74		1.15	2.82	0.63	5.2	22		0	0		0	7	0	23	31
65	1	1	28.27	3	152	121	45	114	64		1.26	2.69	0.56	5.21	100	6	0	0		0	6	0	37	37
75	1	1	26.93	2	140	111	41	105	69		1.26	2.71	0.66	13.35	159.2		1	0		1	6	0	36	36
70	0	0	25.38	1	236	198	50	122	125		1.19	3.96	1.02	8.23		7	0	0	0	0	7	0	36	36
64	0	1	26.28	2	178	224	37	104	89		0.79	6.05	0.86	7.26		9	0	0	0	0	7	0	36	36
72	0	0	20.2	1	193	131	45			160	1.47	2.91		7.73		6	0	0		0	7	0	12	13
63	1	0	29.61	2	210	112	45			142	1.88	2.49		3.13	48.5	7	0	0		0	6	0	36	36
64	1	0	23.94	2	157	74	42	104	71		2.12	1.76	0.68	5.44	40.23		0	0		0	7	0	33	33
74	1	0	23.08	2	102	138	36	103	46		0.74	3.83	0.45	6.2			1	0		0	6	0	30	30
68	1	0	18.89	2	183	59	64	119	80		3.1	0.92	0.67	6.8	29.5		0	0	0	1	9	1	4	33
75	1	0	22.91	2	174	108	39	102	91		1.61	2.77	0.89	5.94			1	0		1	7	0	34	34
72	1	0	23.28	1	196	252	53	132	92		0.78	4.75	0.7	15.16	62.4		0	0		0	6	0	33	34
55	1	0	25.53	2	183	195	41	116	95		0.94	4.76	0.82	5.17		8	0	0		1	6	0	37	37
63	0	0	25.79	1	188	161	49	120	95		1.17	3.29	0.79	5.4			0	0	0	1	7	0	37	37
71	1	1	22.51	2	113	154	44	107	99		0.73	3.5	0.93	12.27		7	0	0		0	7	0	29	34
66	0	0	22.32	2	146	71	47	114	72		2.06	1.51	0.63	5	26	6	0	0		1	7	0	16	16
70	1	0	27.44	2	175	136	43			108	1.29	3.16		16.43	52	7	1	0		1	7	0	36	36
62	0	0	26.69	1	148	80	39	102	75		1.85	2.05	0.74	5.57		6	1	0	0	0	7	0	36	36
63	0	0	29.67	1	167	106	48	112	80		1.58	2.21	0.71	4.28	71.56		0	0	0	0	7	0	37	37
71	1	0	22.72	1	130	159	43	108	63		0.82	3.7	0.58	34.34	36.65	8	0	0		1	9	0	36	36
69	0	0	27.7	2	132	71	50	115	75		1.86	1.42	0.65	6.13	69		0	0		0	7	0	36	36
49	0	0	25.16	2	172	166	40			106	1.04	4.15		14.03	45.8	6	0	0		0	7	0	24	25
47	0	0	31.34	1	209	249	37			143	0.84	6.73		5.33	45.2	6	0	0		0	6	0	36	36
71	1	0	23.94	2	205	152	37			141	1.35	4.11		5.46	41	6	0	0		1	6	0	11	12
74	0	0	26.48	2	173	100	40	107	80		1.73	2.5	0.75	6.28	78.01	7	0	0		0	6	0	33	33
71	0	0	22.46	2	133	91	59	125	58	55	1.46	1.54	0.46	6.83	35.8	7	0	0		0	7	0	33	33
65	0	0	25.84	1	147	61	43	104	77		2.41	1.42	0.74	5.51		8	0	0		0	7	0	36	36
66	1	0	19.42	2	135	156	37	102	64		0.87	4.22	0.63	6.19	44.5	6	0	0		0	8	0	34	34
62	1	0	21.41	3	142	100	48	106	81		1.42	2.08	0.76	17.8		6	1	0	0	1	6	1	12	32
50	0	0	21.56	2	197	120	45			123	1.64	2.67		5.6		8	0	0		0	7	0	36	36
70	0	0	21	2	178	97	47	116	83		1.84	2.06	0.72	5.79			0	0	0	0	7	0	26	26
64	1	0	17.22	1	146	91	43	120	69		1.6	2.12	0.58	5.07			0	1	0	0	7	0	37	37
57	1	0	25.23	2	183	192	48	122	77		0.95	4	0.63	3.66		6	1	1	0	0	7	0	36	36
76	0	0	22.68	1	136	95	56	121	47		1.43	1.7	0.39	11	87.49		1	0		1	7	0	29	30
74	1	0	23.95	1	189	140	47			130	1.35	2.98		3.87		7						0	36	36
71	0	0	20.89	1	191	98	66			103	1.95	1.48		8.62		9	1	1	0	1	7	1	4	37
63	0	1	29.05	2	132	159	29			85	0.83	5.48		4.63		6	0	1	0	0	9	1	2	34
63	1	0	23.86	2	186	176	48	118	109		1.06	3.67	0.92	4.85	40.1		0	0		0	6	0	36	36
63	1	0	23.77	2	224	159	37	97	113		1.41	4.3	1.16	8.16			0	0		0	7	0	28	28
60	1	0	26.16	1	186	254	37	108	87		0.73	6.86	0.81	10.08		7	1	0		0	7	0	26	27
57	0	0	22.58	1	219	89	66			136	2.46	1.35		5.59		8	1	1	0	0	7	0	19	20
65	0	0	26.85	1	210	184	63			123	1.14	2.92		8.77	39.4	8	1	0	0	1	7	1	12	37
69	1	0	26.75	2	163	99	44	109	78		1.65	2.25	0.72	34.95	65.35	7	1	0	0	0	7	0	36	36
66	1	0	22.58	2	179	74	58			102	2.42	1.28		31.35	45.4	7	0	0	0	0	7	0	36	36
74	1	1	25.59	2	117	126	33	98	57		0.93	3.82	0.58	6	36	6	1	0		0	7	0	26	26
65	0	0	19.68	2	268	155	88				1.73	1.76		2.14	23.77	6	0	0		1	7	0	36	36
72	0	0	23.98	2	174	103	70	138	69		1.69	1.47	0.5	19.68		7	0	0		0	6	0	31	32
76	1	0	24.25	2	217	141	47	117	110		1.54	3	0.94	13.32			1	0		1	7	0	31	31
58	0	0	24.73	1	155	98	59	116	58		1.58	1.66	0.5	4.3		6	0	0		1	6	1	6	32
63	0	0	31.3	1	201	150	58	124	94		1.34	2.59	0.76	8.74			0	0	0	0	6	0	30	30
65	0	0	20.84	2	147	110	43	110	62		1.34	2.56	0.56	7.4		8	0	0		0	7	0	33	33
51	0	0	30.7	1	208	629	38	109	121		0.33	16.55	1.11	39.3	36.5		1	0		1	7	0	35	35
63	1	1	29.25	1	108	126	35	95	53		0.86	3.6	0.56	5.35		7	1	0		0	7	1	10	27
56	0	0	23.08	1	177	103	35			131	1.72	2.94		3.47	30.1	6	0	0		0	7	0	30	30
65	0	0	26.66	2	142	81	58	126	60		1.75	1.4	0.48	3.7		6	0	0		0	6	0	26	26
69	0	0	20.02	2	133	64	43	103	55		2.08	1.49	0.53	4.58	39.1	6	0	0		0	6	0	34	34
72	0	0	18.13	2	172	49	80	136	62		3.51	0.61	0.46	4.15	62.7	7	0	0		0	7	0	27	27
61	1	1	25.84	2	190	276	33			123	0.69	8.36		7.93	30.95		0	0		0	6	0	6	12
76	0	0	19.31	1	197	90	57			124	2.19	1.58		10.95		8	1	0	0	0	9	1	14	34
75	0	0	21.68	2	159	124	40			92	1.28	3.1		15.56	52.9	6	1	0	0	0	8	1	3	36
48	0	0	26.16	1	203	382	40	122	93		0.53	9.55	0.76	8.8	45	6	0	0		0	6	0	25	25
68	1	0	28.69	2	188	197	38	106	89		0.95	5.18	0.84	21.66	40	7	0	0	0	1	7	0	26	32
69	1	0	28.92	2	160	110	41	101	78		1.45	2.68	0.77	10.03	42.6		1	0	0	0	7	0	29	30
67	1	0	19.43	2	184	100	52	115	82		1.84	1.92	0.71	5.83	20	7	1	0		0	6	0	24	24
66	0	0	22.53	2	175	102	44			123	1.72	2.32		26.4	33.3	6	1	0		1	7	0	30	30
58	1	0	25	2	157	247	38	109	70		0.64	6.5	0.64	12.03	27		0	0		0	6	0	24	24
72	1	0	23.92	1	227	166	58	124	103		1.37	2.86	0.83	4.87		6	0	0		0	7	0	26	26
72	0	0	22.08	2	147	104	47			76	1.41	2.21		8.23	49.3	7	1	0		1	7	0	9	12
63	0	0	25.08	2	238	202	43	111	127		1.18	4.7	1.14	36.43	28	6	0	0		0	8	0	31	31
69	1	1	22.18	2	175	113	40			125	1.55	2.83		4.98	36.4	6	1	0		0	6	0	18	18
67	1	0	19.17	2	160	83	57	132	70		1.93	1.46	0.53	10.57	49.09	8	0	0		0	6	0	24	24
66	0	0	23.67	2	176	126	40			124	1.4	3.15		5.84	29.6	7	1	0	0	0	7	0	30	30
72	1	0	23.4	2	147	80	67	132	63		1.84	1.19	0.48	5.77	54.43	7	0	0		0	7	0	25	25
72	1	0	26.27	2	205	108	56			129	1.9	1.93		13.89		7	1	1	0	1	7	1	5	32
47	0	0	25.76	1	170	158	35	104	81		1.08	4.51	0.78	8.13		7	1	0	0	0	7	0	32	32
70	1	0	25.34	2	140	153	42	103	68		0.92	3.64	0.66	7.06	90.3	6	0	0		0	7	0	29	31
69	1	0	23.85	2	212	124	41			153	1.71	3.02		9.95	45.9	6	1	1		1	7	0	30	30
71	1	0	29.08	2	208	181	35	100	120		1.15	5.17	1.2	7	50.7	8	0	0		0	7	0	11	12
76	0	0	21.82	3	290	193	53			177	1.5	3.64		5.68	51.8		1	0	0	0	9	1	1	16
60	0	0	25.31	1	212	148	60	122	104		1.43	2.47	0.85	6.13		7	0	0		0	9	0	30	30
71	0	0	20.14	1	145	89	56	126	61		1.63	1.59	0.48	10.38	31.2	10	0	0		0	6	0	23	31
71	0	0	20.89	1	225	93	81			125	2.42	1.15		13.18	30.5	6	1	1	1	1	7	1	3	30
61	1	0	27.92	2	187	166	46			114	1.13	3.61		7.74	55.5	6	0	0		1	6	1	4	30
67	0	0	21.36	1	184	225	51	127	82		0.82	4.41	0.65	1.79	35.6	6	1	0		1	7	0	33	33
67	1	0	24.9	2	134	86	53	114	69		1.56	1.62	0.61	9.89			0	0	0	0	7	0	23	23
73	1	1	27.48	2	216	137	50			165	1.58	2.74		14.66	26.8	8	0	0		1	7	1	12	33
69	1	0	24.12	3	140	103	45	64	64		1.36	2.29	1	5.07	69.4	7	0	0		0	7	0	28	28
63	1	0	27.71	2	128	179	43	108	62		0.72	4.16	0.57	5.81	35.7	6	0	0		1	7	0	32	32
77	0	1	23.12	2	142	124	36	93	77		1.15	3.44	0.83	6.27	48	6	1	0	0	1	7	1	12	30
59	0	0	27.08	3	147	325	39	112	74	85	0.45	8.33	0.66	4.7	40		0	0		0	6	0	24	25
59	0	0	21.72	1	231	61	72	126	111		3.79	0.85	0.88	7.78		7	0	0	0	0	7	0	24	24
73	0	0	22.69	1	163	176	37	112	87		0.93	4.76	0.78	5.76	41.1	7	1	0		1	7	0	30	30
64	1	0	29.42	2	201	151	52	121	91		1.33	2.9	0.75	6.42		7	0	0	0	0	7	0	24	30
67	0	0	20.14	1	181	86	62			102	2.1	1.39		5.85	34.7		1	0		1	6	0	30	30
67	1	0	25.59	1	147	107	69	131	54		1.37	1.55	0.41	21.66		6	0	0		0	7	0	31	31
67	1	0	23.14	2	205	149	48			111	1.38	3.1		3.91	66.2	6	0	0		0	6	0	32	32
68	1	0	23.87	2	215	101	51			145	2.13	1.98		10.2	40	7	0	0		0	7	0	30	30
58	0	0	25.1	1	155	127	45	111	70		1.22	2.82	0.63	6.16		6	1	0	0	1	7	1	25	31
70	0	0	20.15	1	258	234	44	120	139		1.1	5.32	1.16	2.14	49		0	0		0	6	0	24	24
67	0	0	25.74	1	180	325	43	119	89		0.55	7.56	0.75	5.71		6	1	0	0	0	7	0	24	25
60	1	0	26.61	2	224	212	59	130	106		1.06	3.59	0.82	5.92		6	0	0		0	7	0	24	24
65	0	1	25.74	2	217	79	38			106	2.75	2.08		25.35	36.6	8	0	0		1	7	1	9	31
54	1	0	27.08	2	138	63	39	98	74		2.19	1.62	0.76	6.7		7	0	0		1	7	0	31	31
70	1	1	19.58	3	147	87	39	100	94		1.69	2.23	0.94	4.53	39.7	7	0	0		0	6	0	29	29
73	0	0	24.05	2	151	99	63	124	66		1.53	1.57	0.53	6		6	0	0		0	7	0	24	24
70	0	0	23.82	1	243	121	79			154	2.01	1.53		4.22	36.1	6	1	0		0	7	0	30	30
57	1	0	20.4	2	207	197	52			113	1.05	3.79		3.9		8	0	0		0	7	0	24	24
58	1	0	27.86	2	167	152	39	103	85		1.1	3.9	0.83	5.06		7	0	0		0	7	0	23	24
66	1	0	24.95	2	214	103	62	136	99		2.08	1.66	0.73	7.7	32.5	8	0	0		1	7	0	30	30
67	1	0	22.35	2	126	148	35	96	72		0.85	4.23	0.75	5.3		7	0	0	0	0	7	0	29	29
72	1	1	18.15	2	263	124	53	114	135		2.12	2.34	1.18	8.9	48.5	8	0	0		0	7	0	27	27
76	1	0	25.92	2	181	115	62	119	77		1.57	1.85	0.65	15	37	7	0	0		0	7	1	23	29
76	1	1	24.78	2	143	58	56			83	2.47	1.04		2.53	51.6	8	1	0	0	1	7	0	31	31
62	0	0	22.1	1	252	279	54	124	117		0.9	5.17	0.94	5		6	0	0		0	6	0	29	30
73	1	0	21.49	2	156	363	38			78	0.43	9.55		7.6	51.2	7	1	0		1	7	0	26	26
61	0	0	22.55	1	208	77	50	114	98		2.7	1.54	0.86	5.5		6	0	0		0	7	0	27	27
75	0	0	26.37	1	144	139	46	107	74		1.04	3.02	0.69	18		6	0	0		0	7	0	30	30
73	0	0	23.53	2	165	111	43			96	1.49	2.58		4.04	40	6	0	0		0		0	31	31
67	1	0	24.72	2	201	89	74	136	88		2.26	1.2	0.65	6.56		6	0	0		0	6	0	14	14
64	0	1	23	2	167	427	38	112	72		0.39	11.24	0.64	19.9		7	1	1		1	7	0	31	31
59	0	1	23.03	2	125	152	52	115	54	56	0.82	2.92	0.47	3		6	0	0		0	6	0	24	29
52	0	0	25.87	2	123	138	32	92	62		0.89	4.31	0.67	7		6	0	0		0		0	30	30
64	0	0	23.12	2	212	123	47	133	119		1.72	2.62	0.89	4.2	61.2	6	0	0		0	7	0	24	29
59	0	0	23.95	2	163	49	45	95	83		3.33	1.09	0.87	27		7	0	0		0	7	0	27	27
72	0	0	24.37	2	219	182	56			142	1.2	3.25		6.69	46.5	7	0	0		0	6	0	27	30
73	1	1	22.09	2	156	150	34	92	98		1.04	4.41	1.07	3.33	77.6	6	0	0		0	6	0	7	7
64	0	0	22.4	1	188	76	60	125	96		2.47	1.27	0.77	8.77		7	0	0		1	7	0	31	31
68	1	0	24.8	2	129	100	38	95	60		1.29	2.63	0.63	8.5	100	6	0	0		0	7	0	27	27
72	0	0	21.64	1	156	98	52	105	79		1.59	1.88	0.75	6.5	38.2	9	0	0		0	8	0	28	29
53	0	0	25.31	1	180	355	33			101	0.51	10.76		30.26	47.84	6	0	0		0	6	0	30	30
72	0	0	28.46	3	126	49	60			56	2.57	0.82		4.93	39.2	7	0	0		1	7	0	28	28
74	0	0	31.37	1	183	318	30	102	84		0.58	10.6	0.82	16.26	56.6	7	0	1	0	1	7	0	30	30
73	1	0	26.08	2	152	79	68			55	1.92	1.16		7.88	41	8	1	0	0	0	8	1	6	32
70	1	0	19.58	2	166	129	44	113	90		1.29	2.93	0.8	4.53	39.7	7	0	0		0	6	0	28	28
76	0	0	22.81	2	209	162	62	149	103		1.29	2.61	0.69	8	132.9	6	0	0		0	6	0	21	21
69	0	1	25.68	2	184	232	35			121	0.79	6.63		4.13	66	7	0	0		0	7	0	30	30
77	0	0	21.96	3	209	189	74	170	88		1.11	2.55	0.52	7.6		6	0	0		0	6	0	29	29
74	1	0	23.43	2	165	108	68	139	68		1.53	1.59	0.49			7	0	0		0	6	0	22	22
76	1	0	25.92	2	181	115	62	119	77		1.57	1.85	0.65	15	37	7	0	0		0	7	1	22	28
78	0	0	28.25	2	175	519	25	91	90		0.34	20.76	0.99	7.8		7	1	0		0	7	0	27	27
58	0	0	25.75	2	209	209	35			150	1	5.97		9.73	35.2	6	1	0		1	7	0	32	32
74	1	1	22.36	3	142	117	35	97	81		1.21	3.34	0.84	6		7	0	0		1	7	0	31	31
70	0	1	28.67	2	198	167	41	102	108		1.19	4.07	1.06	5.7	22.3	6	0	0	0	0	7	0	21	27
66	0	0	22.84	1	189	100	56	124	91		1.89	1.79	0.73	5.7	35	6	0	0	0	0	6	0	30	30
70	0	0	23.05	1	130	136	23	78	69		0.96	5.91	0.88	5.66	37	7	0	0	0	1	7	1	27	27
70	1	1	23.51	2	155	199	52	130	97		0.78	3.83	0.75	3.22	42.5	6	0	0	0	0	6	0	24	24
78	0	0	21.19	2	149	145	56	123	122		1.03	2.59	0.99	5.3	27.3	7	0	0	0	0	7	0	27	27
70	1	1	23.15	2	172	87	33	91	76		1.98	2.64	0.84	22.08	64	6	0	0	0	1	7	0	30	30
63	0	0	19.71	2	141	64	52	106	71		2.2	1.23	0.67	4.98	25.47	6	0	0	0	0	7	0	30	30
60	1	0	24.09	1	178	191	40	111	96		0.93	4.78	0.86	5.6	46	6	0	0	0	0	6	0	21	22
64	1	1	21.16	2	109	114	53	123	59		0.96	2.15	0.48	14.12	33.2	7	1	0	0	1	7	0	27	27
68	0	0	24.66	1	176	169	41	99	89		1.04	4.12	0.9	5.06	37.2	6	1	0	0	0	6	0	23	26
69	1	1	24.82	3	125	96	41	103	70	76	1.3	2.34	0.68	10.26	55.9	7	0	0	0	0	7	0	30	30
45	0	0	22.91	2	223	110	77			124	2.03	1.43		5	20	6	1	0	0	0	6	0	30	30
56	0	0	24.22	1	209	403	41	106	85		0.52	9.83	0.8	11.61	37.8	6	0	0	0	0	6	0	25	25
70	0	1	20.7	2	209	74	83			94	2.82	0.89		7.43	28.8	6	0	0	0	0	6	0	23	23
55	1	0	29.07	2	241	255	49			168	0.95	5.2		8.52		7	1	0	0	0	8	0	30	30
61	0	0	20.58	2	163	127	49	114	99		1.28	2.59	0.87	12.57	59.8	6	0	0	0	0	6	0	24	24
72	0	0	17.78	2	151	68	49			91	2.22	1.39		12.01	66.14	8	1	0	0	0	7	0	31	31
70	1	0	26.17	2	247	96	47			169	2.57	2.04		9.57	37.8	8	0	0	0	1	7	0	31	31
66	1	0	28.55	2	183	338	43			83	0.54	7.86		3.22	36	6	0	0	0	0	6	0	24	24
71	0	0	21.31	2	154	57	47	106	75		2.7	1.21	0.71	3.9		6	0	0	0	0	7	0	16	16
77	1	1	27.59	2	149	80	49	106	54		1.86	1.63	0.51	7.79	46	7	0	0	0	0	7	0	16	16
64	1	1	25.61	1	206	223	40	116	125		0.92	5.58	1.08	5.99	68	6	0	0	0	0	7	0	27	27
75	0	0	22.43	2	190	129	52	123	94		1.47	2.48	0.76	8.52		6	0	0	0	0	7	0	21	21
79	1	0	27.18	2	161	128	37			93	1.26	3.46		19.93	37	8	0	0	0	0	7	0	30	30
71	1	1	22.96	3	79	297	5			27	0.27	59.4		8.73	61.5	6	0	0	0	0	6	0	24	24
57	0	0	25.15	1	151	79	51	119	72		1.91	1.55	0.61	13.23		7	0	0	0	0	7	0	27	27
71	0	0	24.46	2	242	198	42			164	1.22	4.71		9.96		7	0	0	0	0	7	0	24	24
76	0	0	27.31	1	163	177	33	97	88		0.92	5.36	0.91	10.26		7	1	0	0	1	7	0	20	21
65	1	1	21.72	2	152	131	33			95	1.16	3.97		7.96	41.6	6	0	0	0	1	7	0	31	31
55	0	0	27.36	1	130	175	35			86	0.74	5		4	16.4	6	0	0	0	0	7	0	25	25
69	1	0	26.03	2	187	141	40	100	84		1.33	3.53	0.84	5.72	56.49	6	0	0	0	0	6	0	28	28
76	1	0	24.39	2	158	64	60	120	93	120	2.47	1.07	0.78	4.91	60.5	6	0	0	0	0	7	0	21	27
70	0	0	23.05	1	185	115	35			98	1.61	3.29		7.78	57.2	6	0	0	0	0	6	0	24	24
74	1	0	24.49	2	211	113	41			156	1.87	2.76				6	0	0	0	0	7	0	30	30
73	1	0	28.31	3	135	71	41			82	1.9	1.73		5.26	35	7	0	0	0	0	7	0	29	29
70	0	0	23.05	2	182	103	48			107	1.77	2.15		19.8	38.94	7	0	0	0	0	7	0	18	18
71	1	0	24.77	2	177	97	45	99	75		1.82	2.16	0.76	10	34	6	0	0	0	0	7	1	15	27
63	0	1	23.57	2	209	131	40	105	115		1.6	3.28	1.1	6.4	40.5	8	0	0	0	0	7	0	24	24
73	0	0	20.69	3	167	66	51	112	88		2.53	1.29	0.79	4.94	26.1	7	0	0	0	0	7	0	27	27
70	0	0	32.74	1	190	151	51			120	1.26	2.96		6.47	49.7	6	1	0	0	0	7	0	24	24
59	1	0	19.95	2	223	64	44			165	3.48	1.45		4.85		6	0	0	0	0	6	0	30	30
72	1	0	27.97	2	186	322	47	134	82		0.58	6.85	0.61	5.2	69	8	0	0	0	0	7	0	10	10
69	1	0	26.49	2	104	53	39			75	1.96	1.36		195		8	1	1	1	1	8	0	27	27
70	1	0	24.56	3	169	158	44			97	1.07	3.59		4.5	57.79	7	0	0	0	0	7	0	24	26
75	0	0	18.17	2	161	71	47	105	85		2.27	1.51	0.81	4.1	44.7	6	0	0	0	0	6	0	29	29
74	1	0	24.09	3	175	111	53			105	1.58	2.09		20.51		6	1	0	0	1	7	0	29	29
71	1	0	24.22	3	92	66	41	103	39		1.39	1.61	0.38	10.1	34.5	8	1	1	0	0	7	1	14	14
52	0	0	28.36	2	216	247	40			150	0.87	6.18		8.2	27.89	7	0	0	0	0	7	0	26	26
67	1	0	24.84	2	152	109	44			90	1.39	2.48		3.6		7	0	0	0	0	7	0	26	26
69	1	0	25.08	2	234	78	52	114	82		3	1.5	0.72	4.99	61	6	0	0	0	1	6	0	22	22
74	1	1	21.64	2	153	89	48	111	52		1.72	1.85	0.47	9.6	25	7	1	1	0	0	7	0	9	11
66	1	0	22.94	2	168	419	42	125	66		0.4	9.98	0.53	4.3		7	0	0	0	1	7	0	10	13
65	0	0	27.97		195	62	53	119	109		3.15	1.17	0.92	8.5	30	7	0	0	0	0	7	0	9	9
69	0	0	26.2		220	196	53			147	1.12	3.7		12	63	6	0	0	0	0	6	0	29	29
62	1	0	22.59	2	126	164	57	146	50		0.77	2.88	0.34	6.2	34.5	6	0	0	0	0	7	0	20	20
70	1	0	20.83	2	205	103	84	141	85		1.99	1.23	0.6	13	43.7	7	0	0	0	1	7	0	27	27
70	1	1	26.72	2	146	90	33	90	74		1.62	2.73	0.82	5.6	47	7	0	0	0	1	7	0	17	18
71	1	0	21.55	1	174	163	40	100	88		1.07	4.08	0.88	5.9	34	9	1	0	0	0	7	0	20	21
64	1	0	23.46	2	159	83	54	113	74		1.92	1.54	0.65	5.4	53	6	0	0	0	0	7	0	24	24
66	1	0	25.46	3	241	628	27	97	82		0.38	23.26	0.85	6.3	50	6	0	0	0	0	7	0	8	24
55	0	0	22.5	2	155	114	42	96	82		1.36	2.71	0.85	6.2	34.8	6	0	0	0	0	6	0	24	25
69	0	0	24.38	1	194	232	46	121	108		0.84	5.04	0.89	5.8	30	9	0	0	0	0	9	0	24	24
77	0	0	20.55	1	146	160	42	108	98		0.91	3.81	0.91	6.2	53	6	0	0	0	1	7	0	21	21
74	0	1	24.68	2	145	118	41	115	76		1.23	2.88	0.66	3.8	66	7	0	0	0	1	7	0	20	20
63	0	0	25.78	2	234	95	52	115	136		2.46	1.83	1.18	123		7	0	0	0	0	8	0	27	27
72	1	0	19.23	1	132	93	66	161	53		1.42	1.41	0.33	11.69	21	7	0	0	0	0	7	0	24	24
72	1	0	27.36	1	159	146	34			98	1.09	4.29		91.82	51	7	1	0	0	0	7	0	28	28
64	0	0	22.15	1	171	134	63	128	78		1.28	2.13	0.61	6.9		6	0	0	0	0	6	0	13	13
77	1	1	26.11	1	167	111	38	98	65		1.5	2.92	0.66	6.2	29	7	1	1	0	0	7	1	16	27
67	0	0	25.77	1	175	66	56			112	2.65	1.18		4	22.7	6	0	0	0	1	7	0	25	25
68	1	1	24.86	2	151	227	53			68	0.67	4.28		14.2	27.9	9	1	0	0	0	9	0	27	27
70	1	0	26.29	2	199	98	54	122	103		2.03	1.81	0.84	13.2	20	7	1	1	0	1	7	0	27	27
68	0	0	27.72	2	225	138	65			123	1.63	2.12		5.2	46.4	8	0	0	0	0	7	0	24	24
73	1	1	23.42	2	144	106	56			99	1.36	1.89		1.2	30	7	0	0	0	0	6	0	25	25
59	0	0	25.51	1	182	139	37			131	1.31	3.76		4.7	27.4	7	0	1	0	1	7	0	28	28
73	0	0	20.45	2	161	102	60			80	1.58	1.7		10.5	22	7	0	0	0	0	7	0	27	27
78	1	0	22.38	2	204	177	45			135	1.15	3.93		20		6	0	0	0	0	7	0	24	24
70	1	1	26.96	2	161	192	33	94	106		0.84	5.82	1.13		22	7	1	0	0	0	7	0	17	17
53	0	0	23.05	2	245	188	48	120	145		1.3	3.92	1.21	5.2	20	8	0	0	0	0	7	0	24	24
54	0	0	38.15	1	166	147	39			116	1.13	3.77		7.7	46	6	0	0	0	1	7	0	3	3
68	1	0	25.73	1	163	211	45	117	81		0.77	4.69	0.69	5.76	32	7	0	0	0	0	7	0	21	21
57	0	0	23.32	2	198	181	51	115	94		1.09	3.55	0.82	11.68	34.7	6	0	0		1	6	0	23	24
61	1	0	24.87	2	129	162	46	101	59		0.8	3.52	0.58	2.89		8	0	0		0	7	0	24	24
62	1	0	23.14	2	222	197	47			146	1.13	4.19		44.22	46.15	7	1	0		1	7	0	24	24
51	1	0	23.22	2	143	164	27			86	0.87	6.07		4.42	36.1	6	0	0		0	6	0	23	23
70	1	0	24.88	2	150	244	39			57	0.61	6.26		4.81		7	0	0		0	7	0	6	7
57	0	1	25.87	2	154	167	48	110	73		0.92	3.48	0.66	5.1	53.8	6	0	0		0	6	0	20	20
52	1	0	25.94	2	191	106	41	89	107		1.8	2.59	1.2	4.11		9	0	0		0	7	0	7	7
58	0	0	22.98	1	218	77	56	112	118		2.83	1.38	1.05	5.65	55.3	6	0	0		0	6	0	24	24
74	0	0	19.05	2	155	60	53	101	82		2.58	1.13	0.81	11.97		7	1	0		1	7	0	27	27
67	1	0	28.26	2	167	169	45			96	0.99	3.76		27.12		7	0	1	0	0	7	0	24	24
67	0	0	23.47	2	191	117	65			110	1.63	1.8		3.4		6	0	0		0	6	0	26	26
68	0	0	25.99	2	180	64	53	116	93		2.81	1.21	0.8	5.51		7	1	0	0	0	7	0	22	22
71	0	0	22.46	2	158	114	68	132	75		1.39	1.68	0.57	7.43		8	0	0	0	0	8	0	25	25
72	0	0	22.98	2	188	80	62			113	2.35	1.29		34.71		7	1	1	1	1	7	0	25	25
79	1	0	17.62	2	224	95	97			98	2.36	0.98		5.52		7	0	0		0	7	0	23	23
70	0	0	26.59	1	217	115	39			162	1.89	2.95		9.19		7	0	0		1	7	0	24	24
72	1	0	28.34	1	130	110	48			66	1.18	2.29		7.4	38.26	8	1	0		1	9	0	26	26
62	0	0	25.8	1	210	127	51	115	111		1.65	2.49	0.97	6.82	30.02	6	1	0		0	7	0	24	24
64	0	0	22.02	1	184	69	59			117	2.67	1.17		8.56	38.3	7	0	0		0	7	0	25	25
51	1	0	24.2	1	192	182	40			120	1.05	4.55		21.33		7	0	0		0	7	0	24	24
71	1	0	24.56	1	163	173	49	107	75		0.94	3.53	0.7	5.2	40.7	7	0	0	0	0	6	0	23	24
67	0	0	23.86	1	193	325	36			92	0.59	9.03		5.27	80.9	6	0	0		0	6	0	27	27
54	0	0	25.24	1	220	142	43	103	116		1.55	3.3	1.13	5.31	31.2	6	1	0	0	1	7	0	25	25
59	0	0	21.89	1	169	58	53	104	81		2.91	1.09	0.78	7.58	32.39	7	0	0	0	0	7	1	9	22
64	0	0	21.34	1	260	110	66	121	124		2.36	1.67	1.02	2.43	40	6	0	0		0	7	0	24	24
74	1	0	22.15	2	215	127	33			168	1.69	3.85		4.57	28.8	7	0	0		0	7	0	24	24
55	0	0	26.04	1	181	110	42	112	91		1.65	2.62	0.81	85.3	44.7	6	1	0	1	1	7	1	25	25
62	1	0	26.93	1	180	110	54	113	88		1.64	2.04	0.78	0.04	44.5	6	0	0		0		0	24	24
71	0	0	26.08	1	209	54	64			141	3.87	0.84		5.45	36.3	6	0	0		1	7	1	4	26
63	1	0	22.75	1	193	346	33			84	0.56	10.48		8.73	32.5	6	0	0	0	1	6	0	24	24
75	1	1	22.3	2	185	87	46			121	2.13	1.89		6.1	54.74	6	0	0		0	7	0	25	25
68	1	0	26.12	3	149	142	49			79	1.05	2.9		6.14	31.97	7	0	0		0	7	0	25	25
73	1	0	19.45	2	178	115	55			95	1.55	2.09		2.75	44.6	6	0	0		0	6	0	26	26
57	0	0	21.4	1	209	130	70			123	1.61	1.86		9.33	23.68	8	0	0		0	7	0	24	24
59	1	0	25.69	2	194	120	46			105	1.62	2.61		7.04	29.65	9	0	0	0	1	7	1	16	25
70	0	0	26.69	1	192	347	27			99	0.55	12.85		10.11		6	0	0	0	0	7	0	24	24
68	1	0	23.58	2	164	278	42			85	0.59	6.62		5.12	47	6	0	0	0	0	6	0	24	24
56	0	0	25.55	1	173	232	36	97	80		0.75	6.44	0.82	6.78	41.9	6	0	0		0	6	0	24	24
68	1	1	27.03	3	138	112	59			107	1.23	1.9		0.51	30	6	0	0		0	6	0	24	24
61	0	0	27	1	189	179	65	139	89		1.06	2.75	0.64	11.5		6	0	0		0	6	0	24	24
72	0	0	24.44	1	216	157	44			142	1.38	3.57		1.61	49.8	6	0	0		0	6	0	24	24
70	0	0	21.89	2	206	159	45	102	105		1.3	3.53	1.03	15.02	47.49	7	1	0		0	7	0	25	25
69	1	0	31.44	2	172	179	39			105	0.96	4.59		6.29	90.5	6	1	0		1	7	1	25	26
45	1	0	29.74	2	240	419	39			155	0.57	10.74			71.6	8	1	1	0	1	9	0	24	24
62	0	0	23.7	2	215	176	39	99	117		1.22	4.51	1.18	5.57	69.7	7	0	1	1	0	8	1	12	23
78	0	0	22.88	2	151	75	48	118	79		2.01	1.56	0.67	6.03	28.3	7	0	0	0	0	7	0	19	19
73	0	0	25.78	1	196	186	56	129	87		1.05	3.32	0.67	10.03	53.9		0	0		0	6	0	24	24
64	1	0	23.63	2	153	91	54	112	71		1.68	1.69	0.63	5.15	45	7	0	0	0	0	7	0	26	26
67	1	1	29.83	2	111	70	30	85	54		1.59	2.33	0.64	4.45	35	7	1	0	0	0	7	0	15	16
61	0	0	24.05	1	205	348	38	120	105		0.59	9.16	0.88	6.13	49.9	7	0	0	0	0	7	0	24	24
60	0	0	24.73	1	159	147	39			133	1.08	3.77		2.98	36.3	6	0	0	0	0	7	0	24	24
64	1	0	23.46		207	168	38	93	107		1.23	4.42	1.15	4.28		6	0	0	0	0	6	0	24	24
68	0	0	22.81	1	223	255	58			130	0.87	4.4		4.76	32.3	6	0	0	0	0	6	0	24	24
59	0	0	21.97	1	204	264	52	126	98		0.77	5.08	0.78	2.88		6	0	0	0	0	6	0	24	24
61	0	0	25.51	1	171	124	43	109	92		1.38	2.88	0.84	3.99		8	1	0	0	0	7	0	24	24
67	1	1	29.83	2	98	70	30	85	54		1.4	2.33	0.64	4.45	35	6	1	0	0	0	7	0	14	15
61	0	0	21.63	1	198	192	45			126	1.03	4.27		7.66		6	0	0	0	0	6	0	24	24
70	1	0	26.88	1	192	252	45	138	98		0.76	5.6	0.71	6.64	39.6	7	1	0	0	1	7	0	24	24
75	1	1	22.32	2	182	241	36	103	81		0.76	6.69	0.79	4.63	36.2	6	0	0	0	0	7	0	23	23
55	0	0	21.75	1	214	86	47	102	108		2.49	1.83	1.06	3.4	42.4	6	0	0	0	0	7	0	24	24
52	1	0	21.46	1	172	118	59	125	75		1.46	2	0.6	5.84	28.7	6	0	0	0	0	7	0	24	24
68	1	0	23.6	2	169	74	49			94	2.28	1.51		2.94	97	6	0	0	0	0	6	0	24	24
68	1	0	26.6	2	113	104	33			60	1.09	3.15		4.05	39.9	6	0	0	0	0	6	0	18	18
63	1	0	29.86	2	168	161	57	124	84		1.04	2.82	0.68	3.88		6	0	0	0	0	6	0	24	24
74	1	0	26.44	2	131	124	38			72	1.06	3.26		5.54	50.1	7	1	0	0	0	6	0	24	24
65	0	0	26.51	1	186	63	49	104	106		2.95	1.29	1.02	10.35	40.08	7	0	0	0	0	7	0	25	25
60	1	0	21.81	1	200	149	50	114	94		1.34	2.98	0.82	7.05	47	6	0	0	0	0	6	0	22	22
75	1	0	23.43	2	182	84	47	100	73		2.17	1.79	0.73	4.02	38.9	7	0	0	0	0	6	0	25	25
74	1	0	29.93	2	128	122	52			111	1.05	2.35		4.5	62.01	7	1	0	0	0	7	0	12	12
69	1	0	22.29	1	2050	74	86	154	86	113	27.7	0.86	0.56	6.8	46.79	6	0	0	0	0	6	0	24	24
64	1	0	17.76	2	146	54	72	123	84		2.7	0.75	0.68	13.66	33.6	6	0	0	0	1	7	0	19	19
65	1	1	23.19	2	118	89	49	111	54		1.33	1.82	0.49	20.7		8	1	1	1	1	9	1	20	24
66	0	0	21.9	1	231	92	71	120	134		2.51	1.3	1.12	6.8		7	0	0	0	0	7	0	18	18
69	1	0	25.53	2	143	62	60	108	57		2.31	1.03	0.53	12.07	42	7	1	0	0	1	7	0	24	24
71	1	0	27	1	210	76	69		96	133	2.76	1.1		5.07	40.6	6	0	0	0	0	7	0	24	24
70	0	0	20.28	1	179	160	32	96	88		1.12	5	0.92	20.68	32.34	6	0	0	0	1	7	0	18	18
64	0	0	23.38	2	219	95	45	95	102		2.31	2.11	1.07	4.87	50.67	6	0	0	0	0	6	0	24	24
68	0	0	16.91	2	182	74	69	123	90		2.46	1.07	0.73	19.04	42	8	0	0	0	0	8	0	24	24
73	1	0	27.47		182	186	56			109	0.98	3.32		4.2	64.2	9	1	0	0	0	7	0	24	24
68	1	1	26.04	2	193	194	35	88	102		0.99	5.54	1.16	8.6	34	7	0	0	0	1	7	0	24	24
57	0	0	27.59	1	193	266	51	118	103		0.73	5.22	0.87	3.12	29.8	7	0	0	0	0	6	0	18	24
72	1	0	25.66	2	180	163	57	130	78		1.1	2.86	0.6	45.41	49.7	8	0	1	0	0	8	0	10	10
66	0	0	24.43	1	168	113	63	118	61		1.49	1.79	0.52	7.39		9	1	0	1	0	7	0	23	23
69	0	0	26.2	2	168	82	46	108	80		2.05	1.78	0.74	3.29	24.88	7	1	0	0	0	7	0	24	24
50	0	1	29.64	2	288	443	42	107	125		0.65	10.55	1.17	6.73	30	7	1	0	0	1	7	0	18	18
70	0	0	30.49	1	248	235	46			147	1.06	5.11		7.16	81.3	6	1	0	0	1	7	0	22	22
66	1	0	28.73	1	167	97	47	115	88		1.72	2.06	0.77	31	33	7	0	0	0	1	7	0	12	12
63	0	0	22.67	1	163	75	45	96	74		2.17	1.67	0.77	4.8		7	0	0	0	0	7	0	6	6
59	1	0	27.44	2	105	140	29	87	53		0.75	4.83	0.61	5.52		6	0	0	0	1	7	0	19	19
54	0	0	24.51	2	166	67	65	122	71	97	2.48	1.03	0.58	5.13	73.8	6	0	0	0	0	7	0	24	24
52	0	0	23.94	1	220	132	50	109	116		1.67	2.64	1.06	15.73	28.4	6	0	0	0	0	6	0	15	15
72	1	0	25.53	1	174	114	48	113	91		1.53	2.38	0.81	16.47	31.64	7	1	0	0	0		0	22	22
63	0	0	20.42	1	220	142	60	128	101		1.55	2.37	0.79	4.73	28	6	0	0	0	0	6	0	18	18
71	1	0	24.91	1	189	188	50	126	81		1.01	3.76	0.64	13.4	33	6	0	0	0	0	7	1	15	21
73	1	0	27.38	1	227	165	57	132	104		1.38	2.89	0.79	8.38		7	1	0	0	0	7	0	13	13
68	0	0	22.19	1	147	141	51	123	67		1.04	2.76	0.54	17.78	58	8	1	0	1	0	7	0	19	19
65	0	0	22.28	1	152	265	37	100	71		0.57	7.16	0.71	32.06	19.4	8					0	0	20	20
61	0	0	23.81	1	204	177	43	106	104		1.15	4.12	0.98	30		9	1	1	0	1		0	21	21
69	0	1	24.9	1	143	135	40	109	77		1.06	3.38	0.71	5.63	26.19	9	1	0	0	0	9	0	21	21
74	0	1	25.59	3	195	486	31	113	79		0.4	15.68	0.7	15.45	54.03	7	0	0	0	1	7	0	24	24
67	0	0	24.09	1	229	113	52	120	114		2.03	2.17	0.95	8.8	49.7	7	1	1	0	0	7	1	6	21
61	1	0	20.8	1	182	68	49	115	87	128	2.68	1.39	0.76	4.51	33.5	7	0	0	0	0	6	0	23	23
66	1	0	23.63	1	191	101	75	142	79		1.89	1.35	0.56	5.35	25.1	7	0	0	0	0	7	0	18	18
78	1	0	28	1	196	108	91	165	68	87	1.81	1.19	0.41	7.16		7	0	0	0	0		0	18	18
60	1	0	22.41	1	189	149	43	103	90	117	1.27	3.47	0.87	8.22	37.2	7	0	0	0	0	7	0	20	20
70	0	1	24.68	2	121	130	48	112	52		0.93	2.71	0.46	4.7		6	0	0	0	0	7	0	19	19
74	1	0	25.07	2	216	97	35	102	112		2.23	2.77	1.1	10.62	61.29	7	0	0	0	0	7	0	21	21
74	0	1	21.83	2	140	62	43	106	64		2.26	1.44	0.6	15.74		7	1	0	0	0	7	0	17	17
68	0	0	23.05	1	267	121	82	140	125		2.21	1.48	0.89	5.04		6	0	0	0	0	6	0	18	18
71	0	0	28.09	2	190	114	57	124	82		1.67	2	0.66	9.78	43.47	6	1	0	0	0	6	0	20	20
66	1	0	23.59	2	220	283	33	100	107		0.78	8.58	1.07	7.21		6	0	0	0	1	7	0	19	19
71	0	1	20.53	2	135	75	75	151	62	74	1.8	1	0.41	4.86	47.6	6	0	0	0	0	6	0	18	19
72	0	0	23.53	1	202	91	61	12	95		2.22	1.49	7.92	3.16	27.1	6	0	0	0	0	7	0	12	12
55	0	0	22.53	1	142	99	47	110	78		1.43	2.11	0.71	5.57	25.5	6	0	0	0	0	6	0	10	11
73	0	0	20.24	1	176	120	47	118	77		1.47	2.55	0.65	11.4	23.23	7	1	0	0	0	7	0	18	18
63	0	0	24.02	2	175	162	46	117	84		1.08	3.52	0.72	9.99		6	0	0	0	1	6	0	19	19
64	1	1	25.91	2	145	126	38	101	69		1.15	3.32	0.68	5.76		6	0	0	0	0	6	0	18	18
74	0	0	25.82	2	118	128	60			29	0.92	2.13		11.26	36.8	7	1	0	0	1	7	0	20	20
59	0	0	23.62	1	242	94	44	108	145		2.57	2.14	1.34	12	54.3	9	0	0	0	0		0	18	18
74	0	0	24.46	1	181	124	38	106	92		1.46	3.26	0.87	5.43	66.5	6	0	0	0	1	6	0	21	21
72	0	0	24.22	1	143	86	49	108	60		1.66	1.76	0.56	6.9		7	1	0	0	0	7	1	18	19
70	0	0	20.34	1	172	74	38	100	100	125	2.32	1.95	1	22.9	38.97	8	0	0	0	0	7	0	18	18
56	0	0	21.78	1	160	103	39	83	133		1.55	2.64	1.6	6.8	37	6	0	0	0	0	6	0	16	16
69	0	0	21.45	1	166	54	69	133	77	89	3.07	0.78	0.58	4.07	34	6	0	0	0	1	6	0	18	18
64	0	0	25.43	1	214	236	40	119	111		0.91	5.9	0.93	8.4	37	7	1	0	0	0	7	0	20	20
75	0	0	26.37	1	157	143	29	90	93		1.1	4.93	1.03	6.7	62.61	6	0	0	0	0	6	0	12	13
75	1	1	22.95	3	147	216	36	95	71		0.68	6	0.75	9.85	33.8	6	1	0	0	1	6	0	19	19
60	0	0	22.23	1	148	165	49	121	79	85	0.9	3.37	0.65	9.98		6	0	0	0	0	7	0	12	18
68	0	0	26.22	1	133	250	53	148	70	59	0.53	4.72	0.47	4.55		7	1	0	0	1	7	0	19	19
72	1	0	24.28	3	183	149	55	134	110		1.23	2.71	0.82	6.71		6	0	0	0	0	6	0	18	18
62	0	0	19.49	2	185	151	63	141	74		1.23	2.4	0.52	5	20.1	6	0	0	0	0	6	0	12	12
51	0	0	25.39	2	201	282	43	118	95		0.71	6.56	0.81	7.9	22	6	0	0	0	0	6	0	13	13
66	1	0	24.38	2	220	91	71	139	100		2.42	1.28	0.72	3.25	38	6	0	0	0	0	7	0	9	9
66	0	0	25.65	1	212	84	65	141	94		2.52	1.29	0.67	8.55	50.84	7	1	0	0	1	7	1	19	19
57	1	0	22.41	2	171	382	26	103	89		0.45	14.69	0.86	31	34.2	7	1	0	0	0	7	0	18	18
71	0	0	22.93	1	219	178	67	149	96		1.23	2.66	0.64	12.73	85.7	6	0	0	0	0	7	0	9	10
69	1	1	24.19	2	137	75	46	107	79		1.83	1.63	0.74	12.11		9	0	0	0	0	7	0	12	12
76	1	1	27.96	2	183	151	45	110	99		1.21	3.36	0.9	16.85	39.3	6	1	0	0	1	7	0	17	17
65	1	0	24.64	1	182	180	37	105	95		1.01	4.86	0.9	6.99	42	7	1	0	0	1	7	0	13	13
64	1	1	22.92	2	184	121	51	129	60	69	1.52	2.37	0.47	7.94	34.2	6	1	0	0	0	7	0	12	12
72	1	0	20.59	2	187	158	52	117	93		1.18	3.04	0.79	16.96	22	7	1	0	0	0	7	0	6	6
58	0	0	23.21	1	193	84	60	133	90		2.3	1.4	0.68	4.7	25.16	6	0	0	0	0	7	0	18	12
66	1	0	27.73	2	200	209	35			136	0.96	5.97		4.35	55.43	6	0	0	0	0	7	0	18	18
58	0	0	22.73	1	217	196	60	138	77		1.11	3.27	0.56	6.13	29.5	6	0	0	0	0	6	0	12	12
70	1	0	24.13	2	213	106	38	96	113		2.01	2.79	1.18	3.7		8	0	0	0	0	7	0	16	16
70	1	0	22.75	1	179	54	44	106	102	131	3.31	1.23	0.96	8.26	46.1	6	0	0	0	0	6	0	18	18
72	1	0	22.64	1	215	149	74	159	98		1.44	2.01	0.62	5.03	48	6	0	0	0	0	7	0	12	18
65	1	0	18.93	2	161	112	60	129	81		1.44	1.87	0.63	0.9	23.4	6	0	0	0	0	6	0	19	19
55	1	0	25.6	2	213	129	39	111	121		1.65	3.31	1.09	7.21		7	0	0	0	1	6	0	15	15
53	1	0	25.3	2	7.6	159	49	140	110		0.05	3.24	0.79			8	1	1	0	1	7	1	11	17
69	0	0	23.44	2	165	76	75	146	65		2.17	1.01	0.45	3.06			0	0	0	0	6	0	18	18
64	1	0	24.8	2	258	269	38	112	148		0.96	7.08	1.32	5.45		8	0	0	0	0	7	0	14	15
69	1	0	28.04	2	140	138	50	130	72		1.01	2.76	0.55	0.84	56	6	0	0	0	0	6	0	11	17
67	0	0	30.46	2	209	159	45	132	112	125	1.31	3.53	0.85	17.03	65.05	6	1	0	0	1	7	0	18	18
64	1	0	24.54	2	197	282	48	129	105		0.7	5.88	0.81	5.07	43	7	1	0	0	1	7	0	19	19
77	0	0	22.74	2	153	159	72	166	57		0.96	2.21	0.34	13.61	25.85	8	1	1	0	1	9	0	14	15
61	1	0	25.43	2	227	323	38	108	118		0.7	8.5	1.09	10.14		9	1	0	0	0	7	0	18	12
52	1	0	28.07	2	156	157	42	122	87	91	0.99	3.74	0.71	58.18	42.9	7	1	1	0	1	7	0	17	17
76	0	0	25.56	1	118	185	30	98	65		0.64	6.17	0.66	2.62		6	0	0	0	0	6	0	3	3
58	1	1	25.73	2	159	64	47	118	94		2.48	1.36	0.8	5.93		6	0	0	0	0	7	0	19	19
53	0	0	24.33	2	187	91	60	129	92		2.05	1.52	0.71	13.34	30	7	0	0	0	0	6	0	18	18
59	1	1	34.46	2	141	293	23	92	95	89	0.48	12.74	1.03	3.33		7	1	0	0	0	7	0	20	20
70	1	0	29.41	2	216	208	36	108	126		1.04	5.78	1.17	23.65	33.1	7	1	0	0	1	7	0	19	19
70	0	0	22.27	2	152	363	38	124	95		0.42	9.55	0.77	2.85		6	0	0	0	0	7	0	19	19
76	1	1	24.85	2	136	124	52	138	68		1.1	2.38	0.49	31.32		6	1	0	0	1	7	0	12	18
74	1	0	27.12	2	164	170	29	98	107		0.96	5.86	1.09	28.66		8	0	0	0	1	7	0	16	16
64	0	0	22.81	2	130	111	52	122	67		1.17	2.13	0.55	7.67		6	0	0	0	0	6	0	10	10
68	1	1	24.53	2	172	96	53	121	86	103	1.79	1.81	0.71	17.82	51	8	1	0	0	0	9	0	16	16
54	1	0	24.44	1	189	161	46	126	112		1.17	3.5	0.89	3.99		6	1	0	0	0	7	0	17	17
67	0	1	26.74	2	137	158	41	109	72		0.87	3.85	0.66	28.38	40	8	1	1	0	1	7	1	6	18
69	0	0	24.45	1	139	97	31	91	84	98	1.43	3.13	0.92	11	41	7	0	0	0	0	7	0	19	19
60	0	1	20.29	2	167	108	53	131	91		1.55	2.04	0.69	34.21		7	1	0	0	1	7	0	13	14
73	0	0	21.38	1	196	114	34	99	113		1.72	3.35	1.14	5.07	67.4	6	0	0	0	1	7	0	12	12
68	1	1	26.05	2	149	142	28	85	89		1.05	5.07	1.05	2.5		7	1	0	0	1	7	0	19	19
71	1	0	20.71	2	184	91	67	140	89	101	2.02	1.36	0.64	7.36	30	8	1	0	0	1	7	0	16	16
73	1	0	26.08	2	173	74	55	114	104	108	2.34	1.35	0.91	13.49	56.3	8	0	0	0	0	7	0	15	12
74	1	0	23.57	2	221	125	45	118	104		1.77	2.78	0.88	4.25	73.4	6	0	0	0	0	6	0	18	18
56	0	0	27.59	2	180	113	54	131	82		1.59	2.09	0.63	3.99		8	0	0	0	0	7	0	11	11
75	0	0	24.8	2	174	93	44	119	90		1.87	2.11	0.76	8.36	22.5	7	1	0	0	0	7	0	16	16
71	0	0	23.62	4	208	212	44	120	99		0.98	4.82	0.83	4.15	20.29	6	1	1	0	0	6	0	17	17
59	0	1	30.03	2	126	105	74		83	98	1.2	1.42		5.84	31.1	7	0	0	0	1	7	0	19	19
64	0	0	23.2	2	140	87	42	114	78	81	1.61	2.07	0.68	6.79	39.96	6	0	0	0	1	7	0	17	17
62	1	0	23.57	2	173	1159	23	100	65		0.15	50.39	0.65	13.25	26	6	1	0	0	1	7	0	18	18
72	0	0	29.28	2	204	255	37	121	109		0.8	6.89	0.9	2.46	23.33	7	0	0	0	0	7	0	19	19
70	1	1	23.48	2	175	224	53	138	97		0.78	4.23	0.7	11.72		7	1	0	0	0	7	0	9	9
71	0	0	23.42	2	240	124	70	151	119		1.94	1.77	0.79	5.9		6	0	0	0	0	6	0	12	12
61	0	1	25.41	2	158	85	63	126	81		1.86	1.35	0.64	4.09		8	1	0	0	1	8	1	6	18
58	0	0	23.67	2	194	109	55	142	104	103	1.78	1.98	0.73	3.91	28.67	6	0	0	0	1	6	0	16	16
68	1	0	22.29	2	209	148	47	125	108	127	0.84	5.28	0.86	37.21	44.8	9	1	0	0	1	7	1	7	7
71	1	1	25.1	3	160	189	52	142	81		0.85	3.63	0.57	9.5	37.68	9	1	0	0	1	9	1	14	17
73	0	0	18.4	2	206	82	57	132	113		2.51	1.44	0.86	11.07	58.7	8	1	0	0	0	7	0	18	18
61	1	0	25.03	3	162	105	56	126	82		1.54	1.88	0.65	21.19		7	0	1	0	0	7	0	17	17
71	0	0	27.46	2	151	105	41	106	100	97	1.44	2.56	0.94	6.13	31.9	6	0	0	0	1	6	0	12	12
64	1	0	21.34	2	178	71	56	124	80		2.51	1.27	0.65	11.94	34	6	0	0	0	0	6	0	15	15
61	0	0	24.92	1	192	110	46	118	103		1.75	2.39	0.87	6.95	52.3	6	0	0	0	0	7	0	13	14
61	0	0	23.75	1	169	128	48	117	71		1.32	2.67	0.61	19.02		7	1	1	0	0	9	1	9	17
65	1	1	22.47	2	184	84	64	136	107		2.19	1.31	0.79	18.66	29	7	1	1	0	0	7	0	17	17
58	0	1	24.91	2	83	52	47	119	35		1.6	1.11	0.29	5.53	37	6	0	0	0	0	7	0	18	18
58	0	0	29.39	2	199	169	37	111	134		1.18	4.57	1.21	4.09		5	0	0	0	0	6	0	17	17
64	1	0	20.47	2	181	115	53	131	101		1.57	2.17	0.77	31.77		6	0	0	0	0	7	0	12	12
60	0	0	24.84	1	201	102	45	121	131		1.97	2.27	1.08	52.15		6	1	0	0	0	7	0	12	12
68	1	0	25.64	2	200	124	57	133	106	121	1.61	2.18	0.8	6.45	71	6	0	0	0	0	7	0	12	12
69	0	0	18.47	2	194	98	95	156	64		1.98	1.03	0.41	4.13		6	0	0	0	0	6	0	12	13
58	0	0	22.43	1	161	66	50	110	82		2.44	1.32	0.75	48.27	52.6	7	1	0	0	1	7	0	12	12
72	1	0	26.76	2	160	150	37	110	89	95	1.07	4.05	0.81	5.81	33.31	7	1	0	0	0	7	0	13	13
63	0	0	20.69	2	151	58	89	154	64		2.6	0.65	0.42	5.8	30.3	7	1	0	0	1	9	0	12	12
66	0	0	21.84	1	153	74	55	122	79		2.07	1.35	0.65	9.25	41	7	1	0	0	1	7	0	12	12
76	1	1	23.68	2	134	293	26	102	91		0.46	11.27	0.89	3.01	44.46	8	1	0	0	0	7	0	12	13
73	0	0	26.84	2	237	145	58	141	133		1.63	2.5	0.94	18.4		7	0	0	0	0	7	0	12	13
68	0	0	21.14	2	190	100	74	150	118	156	1.9	1.35	0.79	3.6	34.62	7	0	0	0	0	7	1	16	16
62	1	0	20.45	2	174	57	64	130	98		3.05	0.89	0.75	7.8	32	6	0	0	0	0	6	0	12	12
64	0	0	25.11	2	191	141	48	115	102		1.35	2.94	0.89	3.52	34	6	0	0	0	0	6	0	12	13
49	1	1	31.12	2	165	127	33	102	101		1.3	3.85	0.99	9.29	35	7	1	0	0	0	7	0	12	12
78	1	0	21.26	2	190	119	56	128	96		1.6	2.13	0.75	4.56		8	0	0	1	0	9	0	13	13
68	1	0	26.58	1	191	190	43	116	101		1.01	4.42	0.87	3.84	50.7	6	0	0	0	0	6	0	13	13
53	0	0	21.53	1	184	79	53	118	92		2.33	1.49	0.78	4.52	34	7	0	0	0	0	7	0	12	13
65	1	0	30.74	2	177	105	51				1.69	2.06		8.41	70	7	0	0	0	0	7	0	16	16
64	0	0	22.76	1	153	94	50	121	88		1.63	1.88	0.73	3.43	26.6	8	0	0	0	1	7	0	12	13
72	0	0	22.23	1	246	189	34	99	122	145	1.3	5.56	1.23	13.02	38.9	6	1	0	0	1	7	0	16	16
58	1	0	24.13	1	258	131	91	168	134		1.97	1.44	0.8	4.83		6	0	0	0	0	6	0	16	16
71	1	0	21.91	2	196	96	72	150	90		2.04	1.33	0.6	8.96		6	1	0	1	1	7	0	11	11
67	1	0	29.19	3	156	96	44	112	90	94	1.63	2.18	0.8	8.01	51.35	7	0	0	0	0	7	0	12	12
75	0	0	21.22	2	252	161	54	128	119		1.57	2.98	0.93	5.61	35.92	7	1	0	0	1	7	0	11	12
73	1	0	26.46	2	159	289	40	112	94		0.55	7.23	0.84	5.97	58	6	0	0	0		6	0	12	12
69	1	1	22.37	2	211	365	42	114	113		0.58	8.69	0.99	4.88	26.61	6	1	0	0	0	6	0	12	12
52	0	0	27.22	2	163	188	37	107	89		0.87	5.08	0.83	8.61	31.92	6	1	0	0	0	6	0	12	12
65	1	0	23.38	2	174	93	52			128	1.87	1.79		7.63	50.37	7	0	0	0		7	0	14	14
68	1	1	24.73	2	149	145	47			69	1.03	3.09		5.22	78.3	6	0	0	0	0	6	0	12	12
49	0	0	27.77	1	173	171	43	126	93		1.01	3.98	0.74	11.3	45	7	1	0	0	0	7	0	12	12
72	1	1	24.44	2	171	138	46			116	1.24	3		4.86	23.3	7	0	0	0	0	7	0	13	13
62	0	0	25.47	1	199	86	68	140	102		2.31	1.26	0.73	5.2	30	9	1	0	0	0	7	0	15	15
74	0	0	26.63	1	224	133	57	138	121		1.68	2.33	0.88	8.83		7	1	0	0	0	7	0	12	12
74	0	0	26.76	2	198	148	61	136	84		1.34	2.43	0.62	4.53	35	7	0	0	0	0	7	0	12	12
79	0	0	26.51	2	210	193	50	127	113		1.09	3.86	0.89	15.23	44	8	1	0	0	0	7	0	16	16
74	1	0	25.96	2	193	198	50	127	95		0.97	3.96	0.75	4.62	44.83	7	0	0	0	0	7	0	12	12
70	1	0	24.49	2	203	71	69	139	103		2.86	1.03	0.74	11.44	21.12	7	1	0	0	0	7	0	14	14
59	0	0	23.18	2	142	68	45	91	67		2.09	1.51	0.74	18.55	27	7	0	0	0	0	7	0	14	14
62	0	0	22.45	1	138	76	50	114	74		1.82	1.52	0.65	3.41	28	6	0	0	0	0	7	0	11	11
64	1	0	23.62	2	170	105	50	118	86		1.62	2.1	0.73	24.72	66	6	0	0	0	0	6	0	12	12
70	0	1	22.51	2	171	52	54	124	103		3.29	0.96	0.83	3.6	39	7	0	0	0	1	7	0	12	12
70	0	0	24.04	1	164	96	52	113	88		1.71	1.85	0.78	3.2	28	7	0	0	0	1	7	0	12	12
60	0	0	26.65	2	220	263	48	116	106	130	0.84	5.48	0.91	2.16	43.4	6	0	0	0	1	7	0	13	13
71	0	0	27.79	1	182	200	33	102	101	119	0.91	6.06	0.99	24.02	39.9	7	1	1	1	1	7	0	12	12
73	0	0	22.69	1	155	168	34	104	92		0.92	4.94	0.88	9.54	30	7	0	0	0	1	7	0	14	14
68	0	0	24.1	1	210	187	63	154	96		1.12	2.97	0.62	5.29	42.6	7	0	0	0	0	7	0	12	12
74	0	0	25.06	2	115	91	44	107	61		1.26	2.07	0.57	7.31	28.4	6	0	0	0	0	6	0	13	13
69	1	1	25.12	2	169	329	79	187	57		0.51	4.16	0.3	5.27		6	0	0	0	0	6	0	13	13
63	1	0	24.4	2	147	89	33	102	88		1.65	2.7	0.86	8.56	31.87	7	0	0	0	0	7	0	13	13
61	0	0	22.98	2	135	164	35	98	79		0.82	4.69	0.81	10.9	36.7	7	1	0	0	1	7	0	12	12
73	0	0	17.57	2	173	66	57	112	88	109	2.62	1.16	0.79	6.39		7	0	0	0	0	7	0	15	15
72	1	0	27.36	2	177	92	46	111	100	134	1.92	2	0.9	24.94	47.85	7	1	1	1	1	7	1	6	12
54	0	0	23.66	2	124	113	45	107	66		1.1	2.51	0.62	3.89	33.3	6	0	0	0	0	7	0	11	11
65	0	0	25.39	1	192	92	67	139	86		2.09	1.37	0.62	6.65	50.83	7	1	0	0	0	7	0	12	12
60	1	0	25.95	2	147	117	38	99	82		1.26	3.08	0.83	5.43		6	0	0	0	0	6	0	14	14
68	1	0	24.74	1	232	178	40	111	137		1.3	4.45	1.23	12.52		7	0	0	0	0	7	0	12	12
67	0	0	15.67	1	185	72	95		124	125	2.57	0.76		3.38	17.15	7	1	0	0	0	7	0	9	9
73	0	0	22.39	2	184	104	49	120	90		1.77	2.12	0.75	10.78	36.5	7	1	0	0	1	7	0	6	6
67	1	0	24.13	2	189	181	59	149	93		1.04	3.07	0.62	6.31	44.71	6	0	0	0	0	7	0	12	12
71	1	0	20.83	2	160	85	82	141	72		1.88	1.04	0.51	2.96		6	0	0	0	0	7	0	12	12
69	0	0	25.62	1	253	226	41	111	135		1.12	5.51	1.22	7.6	35.6	7	0	0	0	0	7	1	10	12
73	1	1	20.48	2	197	87	73	132	99	115	2.26	1.19	0.75	4.37	28.63	6	0	0	0	0	7	0	12	12
66	0	0	28.19	2	186	149	45	121	87		1.25	3.31	0.72	6.26		7	0	0	0	0	7	0	12	12
77	1	1	25.64	2	150	165	44	118	93		0.91	3.75	0.79	12.68		7	1	0	0	1	7	0	12	12
58	0	0	27.16	2	167	103	40	101	105		1.62	2.58	1.04	5.44	45.31	6	0	0	0	0	7	0	12	12
74	0	0	26.95	2	137	66	49	97	75	74	2.08	1.35	0.77	5.38	60.13	6	0	0	0	1	6	0	13	13
64	1	0	24.96	2	123	179	35	97	67		0.69	5.11	0.69	32.84	22.6	7	1	1	0	1	7	1	8	14
70	1	0	25.73	2	155	224	50	132	77		0.69	4.48	0.58	5.58	46.74	9	1	1	1	0	9	0	12	12
59	0	1	28.25	2	190	227	42	126	122		0.84	5.4	0.97	5.1		6	0	0	0	0	6	0	11	11
56	0	0	24.95	2	7.2	220	26	83	82		0.03	8.46	0.99	13.13		6	1	0	0	1	7	0	12	12
62	1	0	23.29		216	197	67	155	112		1.1	2.94	0.72	6.42	20	8	1	1	0	0	9	0	12	12
48	0	0	20.1	1	167	146	40	105	99		1.14	3.65	0.94	4.98	25.8	6	0	0	0	0	6	0	12	12
73	1	0	19.59	2	160	62	47	109	87		2.58	1.32	0.8	12.76	57	7	0	0	0	0	7	0	12	12
60	0	0	26.75	2	188	147	50	122	101	112	1.28	2.94	0.83	5.11	20	7	1	1	1	1	7	1	8	11
78	0	0	23.65	2	171	52	91	155	87	100	3.29	0.57	0.56	3.61	39.43	7	0	0	0	0	7	0	13	13
74	1	0	23.1	2	146	42	62	127	81		3.48	0.68	0.64	2.24	37.7	7	0	0	1	0	7	0	13	13
63	1	0	26.3	2	211	114	49	114	104		1.85	2.33	0.91	11.19	35.56	7	0	0	0	1	7	0	12	12
66	1	0	22.47	2	154	80	54	123	80		1.93	1.48	0.65	14.99	43.1	7	1	0	0	1	7	1	7	13
65	0	0	23.36	2	247	135	50	117	134	168	1.83	2.7	1.15	3.97	27.07	6	0	0	0	0	6	0	12	12
48	1	0	25.33	2	215	267	30	92	124		0.81	8.9	1.35	3.7		6	0	0	0	0	6	0	12	12
71	0	0	24.4	2	146	63	51	112	75		2.32	1.24	0.67	57.52	40.1	7	1	1	0	1	7	0	13	13
73	1	0	27.13	2	234	260	37	105	128		0.9	7.03	1.22	6.02	63.4	7	1	0	0	0	7	0	12	12
68	1	0	23.55	2	167	138	51	133	91		1.21	2.71	0.68	16.53	34	6	1	0	0	1	7	0	13	13
66	0	0	23.49	2	264	103	47	112	139	199	2.56	2.19	1.24	4	34.16	7	0	0	0	1	7	0	12	12
69	0	0	29.2	2	196	204	43	112	91	110	0.96	4.74	0.81	7.77	39.6	7	0	0	0	1	7	0	12	12
71	0	0	18.67	2	162	92	44	114	86		1.76	2.09	0.75	4.99	37.23	7	0	0	0	0	7	0	6	6
72	0	0	24.63	2	166	145	37	102	122		1.14	3.92	1.2	3.73	40	6	0	0	0	0	7	0	12	12
65	1	0	26.05	2	221	158	41	105	123		1.4	3.85	1.17	11.18	193.5	6	0	0	0	0	6	0	11	11
66	1	0	21.22	2	212	143	53	131	110		1.48	2.7	0.84	15.94	24	8	1	0	1	1	7	0	6	6
71	1	0	27.55	2	230	503	45	140	98		0.46	11.18	0.7	13.59	50.61	7	1	0	0	1	7	0	12	12
72	1	0	21.7	2	192	63	75			89	3.05	0.84		12.66	117	7	0	1	0	0	7	0	10	10
74	1	1	22.6	2	218	139	54			96	1.57	2.57		0.66	42	6	0	0	0	0	6	0	11	11
73	0	0	25.2	2	122	62	33	89	74		1.97	1.88	0.83	5	26.2	7	0	0	0	0	7	0	9	9
72	0	0	22.41	1	201	56	72	135	86		3.59	0.78	0.64	13.89	36.2	8	1	1	0	1	7	0	8	8
55	0	0	23.5	1	219	215	61	140	114		1.02	3.52	0.81	10.83	16	6	1	0	0	0	6	0	6	6
68	1	0	29.2	2	201	174	39	108	118	128	1.16	4.46	1.09	32.18	81.8	7	1	0	0	1	7	1	3	12
62	1	1	25.38	2	208	497	27	86	90	97	0.42	18.41	1.05	7.89	49.06	7	0	0	0	0	7	0	12	12
61	0	0	21.93	2	212	68	61	126	116	140	3.12	1.11	0.92	5.74	29.08	7	1	0	0	1	7	0	9	9
64	0	0	23.34	1	190	362	30	103	92		0.52	12.07	0.89	11.28	30		1	1	0	1	7	0	4	4
70	0	0	27.21	1	260	90	55	120	152	197	2.89	1.64	1.27	6.08	68	8	1	0	0	0	7	0	3	9
60	1	0	20.19	2	181	59	47	109	111		3.07	1.26	1.02	9.47	28	6	0	0	0	1	6	0	9	9
77	0	1	23.38	2	211	340	38	110	113		0.62	8.95	1.03	6.71	30.62	6	1	0	0	0	7	0	12	12
74	0	0	20.42	2	161	91	50	115	77		1.77	1.82	0.67	3.91	55	7	0	0	0	0	6	0	9	9
68	0	0	24.09	2	109	83	42	104	52		1.31	1.98	0.5	11.99	15	6	0	0	0	0	6	0	3	3
70	1	1	22.64	2	151	70	73	140	73		2.16	0.96	0.52	6.44	51.27	8	0	0	1	1	8	0	6	6
62	0	0	21.91	1	181	94	58	126	99		1.93	1.62	0.79	10.67	33.34	8	0	0	0	0	7	0	7	8
65	1	0	24.25	3	256	113	69	138	144		2.27	1.64	1.04	5.49	46.3	6	1	0	0	1	6	0	6	6
71	0	0	27.27	1	203	151	36	99	121	127	1.34	4.19	1.22	3.64	27.65	6	0	0	0	1	6	0	6	6
64	1	0	25.21	2	174	210	42	121	102		0.83	5	0.84	5.86	35	6	0	0	0	0	6	0	6	6
61	1	0	26.02	2	182	179	40	106	108		1.02	4.48	1.02	71.09	36.59	7	1	0	1	0	7	1	6	6
55	0	0	22.37	1	193	150	36	100	108		1.29	4.17	1.08	13.36	22.26	6	0	0	0	0	6	0	10	10
73	1	0	25.35		164	96	38	100	101		1.71	2.53	1.01	9.09	27.42	7	1	0	0	0	7	0	9	9
62	0	0	25.53	2	221	59	68	150	116	143	3.75	0.87	0.77	4.57	46.56	6	0	0	0	1	7	0	9	9
65	1	0	27.81	2	197	174	42	111	104		1.13	4.14	0.94	8.49	49.4	6	1	0	0	0	7	0	6	6
68	0	0	21.45	1	200	136	64	152	96	104	1.47	2.13	0.63	14.28	44	7	0	0	0	0	7	0	6	6
60	1	0	26.25	2	180	285	39	110	91		0.63	7.31	0.83	5.37	42.2	8	1	1	0	0	7	0	9	9
72	1	0	34.59	2	167	143	39	110	93		1.17	3.67	0.85	5.21	28.36	6	0	0	0	0	7	0	6	6
72	0	0	25.72	1	200	205	35	107	112		0.98	5.86	1.05	5.99	40	7	0	0	0	0	6	0	9	9
59	1	0	24.3	2	155	72	63	133	75		0.02	115.29	0.56	4.8	20	6	1	0	0	0	7	0	9	9
71	1	0	23.95	2	186	114	71	156	80		1.63	1.61	0.51	9.59	70	6	1	0	0	0	7	0	6	6
72	1	0	25.41	2	207	72	67	124	108	128	2.88	1.07	0.87	2.97	38.25	7	1	0	0	0	6	0	9	9
71	1	1	24.43	2	147	102	36	102	88		1.44	2.83	0.86	34.39	20	7	1	1	1	1	7	0	9	9
72	0	0	21.06	1	211	110	55	123	114		1.92	2	0.93	5.17	30	6	1	0	0	0	7	0	6	6
66	0	0	27.25	1	156	301	27	100	88		0.52	11.15	0.88	7.33	18	6	1	0	0	1	7	0	4	4
72	1	1	24.68	2	209	217	46	133	117	146	0.96	4.72	0.88	21	30	7	1	0	0	0	7	0	7	7
67	0	0	23.15	1	188	80	61	132	113		2.35	1.31	0.86	4.02	39.4	7	0	0	0	0	6	0	6	6
